# Supplementary material for: The Mutation of Rice MEDIATOR25, OsMED25, Induces Rice Bacterial Blight Resistance through Altering Jasmonate- and Auxin-Signaling
Source: Plants (Basel). 2022 Jun 17;11(12):1601. doi: 10.3390/plants11121601 (PMC9229619; doi:10.3390/plants11121601)
Supplement: Supplementary file 1 [file plants-11-01601-s001.zip]

Archive with 2 entries (2 files):
- Supplementary Materials/Supplementary Materials Figure S1.pdf
- Supplementary Materials/Supplementary Materials Table S1.pdf
